# Supplementary material for: Aldehyde dehydrogenase 2 preserves kidney function by countering acrolein-induced metabolic and mitochondrial dysfunction
Source: JCI Insight. 2024 Oct 8;9(19):e179871. doi: 10.1172/jci.insight.179871 (PMC11466184; doi:10.1172/jci.insight.179871)
Supplement: Supporting data values [file jciinsight-9-179871-s022.xlsx]

## Sheet: Figure 1B 
eGFR (Log2)	Log2 (TPM) of ALDH2		UPCR (Log2)	Log2 (TPM) of ALDH2		Interstitial fibrosis (%)	Log2 (TPM) of ALDH2
6.17	8.61		1.4	8.61		20	8.61
6.57	8.78		1.02	8.78		0	8.78
2.81	8.5		0.76	8.5		20	8.5
6.54	8.35		1.7	8.35		10	8.35
6	8.53		0.76	8.53		30	8.53
6.41	8.7		0.77	8.7		10	8.7
6.36	8.64		0.88	8.64		10	8.64
5.67	8.5		0.74	8.5		20	8.5
5.36	8.82		1.12	8.82		20	8.82
5.09	8.6		0.61	8.6		20	8.6
2.58	7.62		1.92	7.62		60	7.62
3.46	7.76		1.04	7.76		70	7.76
3.46	8.33		0.78	8.33		40	8.33
5.29	8.1		0.64	8.1		25	8.1
6.73	8.72		1.16	8.72		10	8.72
4.81	7.76		0.08	7.76		25	7.76
4.75	7.75		0.87	7.75		40	7.75
4.09	8.65		1.65	8.65		10	8.65
6.41	8.67		1.52	8.67		10	8.67
5.86	8.51		0.6	8.51		10	8.51
5.81	8.38		1.44	8.38		10	8.38
6.25	8.75		1.63	8.75		10	8.75
6.89	8.57		0.65	8.57		10	8.57
4.91	8.4		1.04	8.4		40	8.4
4.81	8.41		1.2	8.41		40	8.41
4.25	8.04		1.28	8.04		80	8.04
7.1	8.46		1.53	8.46		10	8.46
5.17	7.93		0.91	7.93		60	7.93
5.36	8.17		0.04	8.17		25	8.17
6.7	9.09		-0.64	9.09		5	9.09
5.75	8.13		1.63	8.13		25	8.13
6.85	9.11		0.48	9.11		5	9.11
6	8.65		1.31	8.65		20	8.65
4.91	8.51		1.3	8.51		10	8.51
5.39	8.25		0.93	8.25		20	8.25
6.02	8.57		0.82	8.57		20	8.57
5.17	8.74		0.91	8.74		30	8.74
6.94	8.74		1.75	8.74		10	8.74
5.81	7.81		0.87	7.81		60	7.81
5.91	8.5		1.42	8.5		30	8.5
4.7	8.23		1.49	8.23		30	8.23
6.29	8.93		1.89	8.93		10	8.93
5.17	8.46		-0.11	8.46		20	8.46
4.09	8.12		-0.08	8.12		30	8.12
6.09	8.66		1.33	8.66		5	8.66
2.58	7.28		-0.18	7.28		30	7.28
3	7.96		0.65	7.96		80	7.96
4	8.59		1.15	8.59		40	8.59
3.32	6.91		1.77	6.91		20	6.91
4.39	8.55		-0.27	8.55		50	8.55
5.25	7.78		1.06	7.78		30	7.78
6.78	8.92		0.96	8.92		5	8.92
3.91	7.97		1.61	7.97		50	7.97
6.54	8.93		0.73	8.93		20	8.93
3.32	7.58		1.22	7.58		45	7.58
2.58	7.63		0.51	7.63		30	7.63
6.6	8.63		-0.16	8.63		5	8.63
6.46	8.69		0.84	8.69		20	8.69
3.58	7.9		1.68	7.9		45	7.9
4.7	8.09		0.24	8.09		40	8.09
2	6.61		1.11	6.61		30	6.61
4.17	8.01		0.72	8.01		35	8.01
4.09	7.82		-0.31	7.82		30	7.82
5.49	8.29		1.56	8.29		20	8.29
5.83	8.69		0.86	8.69		20	8.69
3.7	8.41		0.19	8.41		30	8.41
5.43	8.33		0.54	8.33		20	8.33
6.61	8.44		1.82	8.44		10	8.44
3.46	7.6		1.45	7.6		60	7.6
6.09	8.84		0.5	8.84		10	8.84
6.81	8.96		0.1	8.96		10	8.96
7.09	8.09		-0.39	8.09		10	8.09
6.46	8.7		0.84	8.7		10	8.7
5.75	8.62		1.41	8.62		10	8.62
7.39	8.13		0.12	8.13		10	8.13
6.64	8.4		0.11	8.4		10	8.4
6.75	8.61		0.82	8.61		5	8.61
6.61	8.36		0.75	8.36		10	8.36
5.55	8.71		1.58	8.71		10	8.71
7	9		0.04	9		5	9
7.15	9.11		1.22	9.11		5	9.11

## Sheet: Figure 1G
	ALDH2
	Tertile 1	Tertile 2	Tertile 3
Urinary acrolein levels	1.95	4.76	2.06
	6.11	1.03	3.72
	6.04	3.89	2.25
	4.77	5.16	1.89
	4.4	5.64	1
	2.17	4.33	1.14
	8.44	1.22	4.4
	1.35	4.7	2.31
	9.19	6.3	3.53
	7.35	7.68	2.06
	3.16	3.16	5.77
	3.96	5.14	2.03
	4.5	0.9	2.83
	5.05	3.69	7.43
	3.27	3.92	5.04
	6.58	6.98	3.03
	5.18	2.22	1
	1.28	2.54	2.12

## Sheet: Figure 1H
		Duration after kidney biopsy (Years)
		0	1	2	3	4
ALDH2	Tertile 1	27	19	14	12	10
	Tertile 2	27	25	20	18	11
	Tertile 3	27	27	23	20	14

## Sheet: Figure 2C
UUO	Sham					UUO D7					UUO D14
Acr-PC	0.123203	0.179151	0.150021	0.158729	0.128729	0.694794	0.328214	0.31496	0.956893	0.582378	0.950371	0.721943	0.553423	0.691913	0.7538

## Sheet: Figure 2D
UUO	Sham					UUO D7					UUO D14
Collagen I	0.021782	0.008556	0.020199	0.011506	0.020199	0.315259	0.508393	0.324984	0.223972	0.510394	0.384687	0.572964	0.656775	0.480087	0.081976
SMA	0.121667	0.140212	0.118603	0.151132	0.096508	0.903958	0.881076	0.661058	0.899862	1.16842	1.46246	0.937151	0.925874	0.955521	0.872619
ALDH2	1.00816	1.72315	2.66073	2.67688	2.33036	1.47173	0.995562	1.28605	0.971967	0.724314	0.205142	0.160341	0.200973	0.394062	0.278021

## Sheet: Figure 3A
	Days	Control					FAN
sCre (mg/dL)	0	0.24	0.51	0.37	0.34	0.36	0.58	0.29	0.31	0.21	0.24	0.58
	2	0.51	0.76	0.62	0.58	0.4	1.17	1.78	0.92	0.88	1.75	1.71
	7	0.51	0.85	0.53	0.58	0.61	1.15	1.28	0.74	0.91	1.06	1.39
	14	0.57	0.29	0.33	0.34	0.27	0.6	0.6	0.2	0.2	0.8	0.97
	21	0.29	0.26	0.42	0.41	0.28	0.59	0.58	0.68	0.88	0.61	0.67
	28	0.53	0.2	0.5	0.3	0.4	0.63	0.97	0.61	0.75	0.77	0.67

## Sheet: Figure 3B
	Control	FAN
Kidney weight/ body weight	11.0236	5.875
	9.52465	5.05618
	8.60377	6.83636
	8.92857	6.05691
	11.7045	5.78067

## Sheet: Figure 3D
	Control					FAN
Acr-PC	0.119972	0.117126	0.116415	0.195691	0.176843	0.397127	0.451229	0.880976	1.13214	0.953694

## Sheet: Figure 3E
	Control					FAN
Collagen I	0.466173	0.33546	0.60229	0.425002	0.370919	0.501282	0.578268	0.503807	0.606496	0.992935
SMA	0.107472	0.073892	0.054624	0.121359	0.147785	2.49915	0.935596	1.73693	1.86357	1.40283
ALDH2	1.60782	1.8857	2.00616	1.75553	1.8857	0.464321	0.702303	0.43557	0.568074	0.803713

## Sheet: Figure 4B
	Sham					WT					Aldh2*1/*2					Aldh2*2/*2
Acr-PC	0.123203	0.179151	0.134663	0.203561	0.272836	0.694794	0.956893	0.59372	1.06813	0.797928	1.5	1.1	1.33801	1.35379	1.44622	2.6	2.9	1.89829	2.06276	2.37943

[truncated: 35 more sheets: Figure 4C, Figure 4D, Figure 4E, Figure 4F, Figure 5A, Figure 5C, Figure 5D, Figure 5E, Figure 5F, Figure 5G, Figure 6C, Figure 6G, Figure 6H, Figure 6I, Figure 7B, Figure 7C, Figure 7D, Figure 7F, Figure 8C, Figure 8D …]
